# Supplementary material for: Development and Validation of an HPLC-UV Method for the Quantification of 4′-Hydroxydiclofenac Using Salicylic Acid: Future Applications for Measurement of In Vitro Drug–Drug Interaction in Rat Liver Microsomes
Source: Molecules. 2022 Jun 2;27(11):3587. doi: 10.3390/molecules27113587 (PMC9182407; doi:10.3390/molecules27113587)
Supplement: Supplementary file 1 [file molecules-27-03587-s001.zip]

Archive with 1 entries (1 files):
- molecules-1740500-supplementary.pdf
